# Supplementary material for: Changes in fetal growth restriction and retinopathy of prematurity during the coronavirus disease 2019 pandemic: A cross-sectional study
Source: PLoS One. 2022 Mar 16;17(3):e0265147. doi: 10.1371/journal.pone.0265147 (PMC8926277; doi:10.1371/journal.pone.0265147)
Supplement: S1 Dataset — (XLSX) [file pone.0265147.s001.xlsx]

## Sheet: 2019 infants
No	infant No	sex	GA (week)	GA (day)	GA	BW at birth	BW at birth (%ile)	BW at birth (SDS)	number of ophthalmologic examinations, times	ROP 1: no-ROP 2: ROP without treatment 3: ROP with treatment	Multiple gestation 0: no 1: yes	Apgar 1	Apgar5	Genetic disorders and/or structural disorders 0: no 1: yes	Congenital viral infections 0: no 1: yes
5001	i1001	male	35	4	35.5714	1896	5.67335	-1.5828	0	1	1	4	9	0	0
5002	i1002	male	35	4	35.5714	1312	0.0395913	-3.35564	1	1	1	8	9	0	0
5003	i1003	male	28	4	28.5714	1066	18.2107	-0.907366	6	2	0	5	7	0	0
5004	i1004	female	39	2	39.2857	2234	0.814799	-2.40222	0	1	0	8	9	1	0
5005	i1005	male	35	2	35.2857	1834	3.91059	-1.76116	0	1	0	9	9	0	0
5006	i1006	male	34	2	34.2857	2462	81.6862	0.903471	2	1	0	8	9	0	0
5007	i1007	female	30	3	30.4286	948	0.665944	-2.47513	3	1	0	8	9	0	0
5008	i1008	male	35	5	35.7143	2516	65.1036	0.388119	0	1	0	8	9	0	0
5009	i1009	female	40	3	40.4286	2764	18.9885	-0.878319	0	1	0	6	7	0	0
5010	i1010	male	38	1	38.1429	2180	1.2021	-2.25646	0	1	0	9	9	1	0
5011	i1011	female	33	6	33.8571	1940	35.8331	-0.362923	3	1	0	8	9	0	0
5012	i1012	female	38	1	38.1429	2822	50.43	0.0107799	0	1	1	2	8	0	0
5013	i1013	male	41	2	41.2857	2636	2.94388	-1.88911	0	1	0	7	8	0	0
5014	i1014	male	35	3	35.4286	1854	5.28524	-1.6178	0	1	0	8	9	0	0
5015	i1015	male	38	0	38	3284	85.1338	1.04219	0	1	0	9	10	0	0
5016	i1016	male	39	1	39.1429	2742	24.2669	-0.697743	0	1	0	7	9	0	0
5017	i1017	male	24	3	24.4286	449	0.51805	-2.56354	28	3	0	4	9	0	0
5018	i1018	male	36	0	36	2022	5.96342	-1.55785	0	1	0	8	9	0	0
5019	i1019	female	34	3	34.4286	2086	51.6259	0.0407673	0	1	0	1	3	0	0
5020	i1020	female	33	2	33.2857	870	0.000436446	-4.44648	6	2	0	8	9	0	0
5021	i1021	female	35	2	35.2857	1738	4.89089	-1.65553	0	1	0	8	9	0	0
5022	i1022	female	25	1	25.1429	630	19.0934	-0.874461	21	3	0	3	9	0	0
5023	i1023	female	35	3	35.4286	2184	33.0911	-0.437398	0	1	0	8	9	0	0
5024	i1024	male	37	6	37.8571	3754	99.1941	2.40623	0	1	0	8	9	0	0
5025	i1025	female	35	3	35.4286	2344	61.7063	0.297776	0	1	0	8	9	0	0
5026	i1026	female	37	3	37.4286	2148	4.46743	-1.69884	0	1	0	unkown	unkown	0	0
5027	i1027	male	39	1	39.1429	3188	59.9214	0.251313	0	1	0	8	9	1	0
5028	i1028	female	35	2	35.2857	1828	5.78468	-1.57311	0	1	0	7	7	1	0
5029	i1029	male	30	4	30.5714	1852	92.1963	1.4184	0	1	0	8	9	0	0
5030	i1030	female	36	5	36.7143	2598	63.7126	0.350786	0	1	0	8	9	0	0
5031	i1031	male	37	2	37.2857	2726	42.7225	-0.183445	0	1	0	8	9	0	0
5032	i1032	female	37	3	37.4286	1470	0.0122857	-3.66669	0	1	0	8	8	1	0
5033	i1033	female	32	4	32.5714	1360	5.16563	-1.629	0	1	0	8	9	1	0
5034	i1034	male	37	1	37.1429	2258	11.2109	-1.21539	0	1	1	6	8	0	0
5035	i1035	male	35	0	35	2172	30.6825	-0.504871	0	1	1	8	9	0	0
5036	i1036	male	38	2	38.2857	2792	30.0875	-0.521885	0	1	1	8	8	1	0
5037	i1037	female	37	0	37	1792	0.369457	-2.67878	0	1	0	8	9	0	0
5038	i1038	male	35	4	35.5714	2220	23.8321	-0.711714	0	1	1	8	9	0	0
5039	i1039	male	39	1	39.1429	3664	97.9361	2.04073	0	1	1	8	9	0	0
5040	i1040	male	37	3	37.4286	2148	2.46968	-1.96518	0	1	0	8	10	0	0
5041	i1041	female	35	1	35.1429	2630	87.0376	1.12817	0	1	0	4	8	0	0
5042	i1042	male	31	0	31	1530	37.5475	-0.317388	2	1	1	8	9	0	0
5043	i1043	male	35	3	35.4286	1728	2.18936	-2.01612	0	1	0	9	9	0	0
5044	i1044	female	33	3	33.4286	1800	35.5048	-0.371726	0	1	1	8	9	0	0
5045	i1045	male	35	3	35.4286	2380	54.6023	0.11562	0	1	0	7	8	0	0
5046	i1046	male	36	3	36.4286	2100	6.12595	-1.54429	0	1	0	8	9	0	0
5047	i1047	female	31	4	31.5714	1670	60.983	0.278876	0	1	1	7	9	0	0
5048	i1048	male	31	4	31.5714	1648	45.2919	-0.11829	0	1	1	8	9	0	0
5050	i1049	female	38	0	38	1942	0.757371	-2.42884	0	1	0	6	9	1	0
5051	i1050	male	34	0	34	2650	96.0406	1.75541	0	1	0	8	9	0	0
5052	i1051	male	34	5	34.7143	2276	50.8006	0.0200705	0	1	0	6	9	0	0
5053	i1052	female	23	2	23.2857	539	52.7749	0.0696136	18	3	0	2	7	0	0
5054	i1053	male	40	6	40.8571	2554	0.884589	-2.37201	0	1	1	8	9	0	0
5055	i1054	female	37	5	37.7143	1644	0.0147326	-3.61996	0	1	1	3	9	1	0
5056	i1055	male	39	0	39	3134	55.5932	0.140663	0	1	0	8	9	0	0
5057	i1056	male	33	1	33.1429	2038	66.4217	0.424	0	1	0	8	9	0	0
5058	i1057	male	41	3	41.4286	3058	27.2786	-0.604407	0	1	1	5	7	0	0
5059	i1058	male	38	5	38.7143	2558	7.89951	-1.41186	0	1	0	5	7	1	0
5060	i1059	female	37	6	37.8571	2686	38.5738	-0.290445	0	1	0	8	9	0	0
5061	i1060	female	38	6	38.8571	2190	1.85317	-2.08507	0	1	0	6	7	0	0
5062	i1061	female	37	3	37.4286	2734	54.3174	0.108433	0	1	0	8	9	0	0
5063	i1062	male	29	6	29.8571	1216	15.7856	-1.00331	2	1	0	4	10	0	0
5064	i1063	male	35	2	35.2857	1978	12.1604	-1.167	0	1	1	8	9	0	0
5065	i1064	male	35	2	35.2857	1980	12.2928	-1.16047	0	1	1	9	9	0	0
5066	i1065	female	38	4	38.5714	2712	38.8646	-0.282849	0	1	0	9	9	0	0
5067	i1066	male	38	6	38.8571	3682	95.6154	1.7077	0	1	0	8	9	0	0
5068	i1067	female	39	0	39	2136	0.487907	-2.58428	0	1	0	8	9	0	0
5069	i1068	male	33	2	33.2857	1906	40.2835	-0.246016	2	1	1	6	9	0	0
5070	i1069	male	33	2	33.2857	1735	18.2789	-0.904786	2	1	1	8	9	0	0
5071	i1070	female	38	1	38.1429	2854	54.1351	0.103839	0	1	0	8	8	1	0
5072	i1071	male	35	1	35.1429	2738	94.2361	1.57491	0	1	0	8	9	0	0
5073	i1072	female	32	1	32.1429	1412	12.8162	-1.13512	2	1	0	8	9	0	0
5074	i1073	male	33	4	33.5714	1374	0.70598	-2.45421	0	1	0	3	8	1	0
5075	i1074	female	38	0	38	2216	3.57399	-1.80242	0	1	1	8	9	0	0
5076	i1075	female	30	5	30.7143	1304	19.416	-0.862666	2	1	1	5	10	0	0
5077	i1076	female	30	5	30.7143	1160	5.8325	-1.56899	3	1	1	6	9	0	0
5078	i1077	male	39	5	39.7143	3870	97.0249	1.88446	0	1	0	8	9	0	0
5079	i1078	female	37	5	37.7143	1660	0.069206	-3.19794	0	1	0	1	8	0	0
5080	i1079	male	40	2	40.2857	2580	4.59788	-1.68516	0	1	0	8	9	0	0
5081	i1080	female	36	0	36	1712	1.75616	-2.10694	0	1	0	unkown	unkown	0	0
5082	i1081	female	24	5	24.7143	749	77.0676	0.741075	8	2	0	3	8	0	0

## Sheet: 2020 infants
No	infant No	sex	GA (week)	GA (day)	GA	BW at birth	BW at birth (%ile)	BW at birth (SDS)	number of ophthalmologic examinations, times	ROP 1: no-ROP 2: ROP without treatment 3: ROP with treatment	Multiple gestation 0: no 1: yes	Apgar 1	Apgar5	Genetic disorders and/or structural disorders 0: no 1: yes	Congenital viral infections 0: no 1: yes
5169	i1082	male	40	5	40.7143	3334	67.5117	0.454086	0	1	0	8	9	0	0
5170	i1083	male	38	3	38.4286	2446	9.97381	-1.28305	0	1	0	8	9	0	0
5171	i1084	female	34	6	34.8571	2510	81.2946	0.888806	0	1	0	8	9	0	0
5172	i1085	female	41	2	41.2857	3765	96.4816	1.80954	0	1	0	8	9	0	0
5173	i1086	male	30	3	30.4286	1548	64.483	0.371399	0	1	0	5	10	0	0
5174	i1087	male	36	6	36.8571	2216	10.7038	-1.24243	2	1	0	9	9	0	0
5175	i1088	male	33	4	33.5714	1716	10.9774	-1.22773	1	1	1	9	9	0	0
5176	i1089	male	33	4	33.5714	2072	51.3928	0.0349197	1	1	1	8	9	0	0
5177	i1090	male	37	3	37.4286	1960	1.16065	-2.26991	0	1	1	8	9	0	0
5178	i1091	female	38	1	38.1429	3024	72.2497	0.590274	0	1	0	8	9	0	0
5180	i1092	female	31	3	31.4286	1736	75.9093	0.703388	3	1	0	8	9	0	0
5181	i1093	female	35	2	35.2857	2144	38.192	-0.300442	0	1	0	1	5	0	0
5182	i1094	female	37	0	37	2384	23.3562	-0.727165	0	1	1	8	9	0	0
5183	i1095	female	37	0	37	2334	18.8688	-0.88274	0	1	1	8	9	0	0
5184	i1096	female	37	1	37.1429	2776	75.1187	0.678231	0	1	1	8	8	0	0
5185	i1097	male	31	1	31.1429	1462	24.6071	-0.686905	2	1	0	9	8	0	0
5186	i1098	male	38	2	38.2857	3656	97.2705	1.92213	0	1	0	7	8	0	0
5187	i1099	female	39	0	39	2340	4.99994	-1.64486	0	1	0	8	8	1	0
5188	i1100	male	33	5	33.7143	2008	45.15	-0.121872	2	1	1	8	9	0	0
5189	i1101	female	33	5	33.7143	1624	11.52	-1.19933	3	2	1	8	9	0	0
5190	i1102	male	33	5	33.7143	1670	8.5032	-1.372	2	1	1	8	9	0	0
5191	i1103	female	35	6	35.8571	1652	0.550949	-2.5421	0	1	0	8	9	0	0
5192	i1104	male	39	1	39.1429	3330	85.5899	1.06208	0	1	0	7	8	1	0
5193	i1105	male	35	5	35.7143	2170	17.7002	-0.926851	0	1	0	8	9	0	0
5194	i1106	male	36	4	36.5714	2766	63.6118	0.348103	0	1	1	8	9	0	0
5195	i1107	female	34	1	34.1429	1790	20.5834	-0.820964	1	1	1	8	9	0	0
5196	i1108	male	34	1	34.1429	2010	35.4455	-0.373321	1	1	1	8	9	0	0
5197	i1109	male	33	0	33	1944	54.6053	0.115695	1	1	0	8	9	0	0
5198	i1110	female	33	6	33.8571	1821	27.6335	-0.593764	0	1	1	5	9	0	0
5199	i1111	female	33	6	33.8571	1938	43.1302	-0.173061	0	1	1	4	9	0	0
5200	i1112	male	36	2	36.2857	1668	0.451347	-2.61103	0	1	0	8	9	0	0
5201	i1113	male	39	5	39.7143	3166	62.8578	0.328089	0	1	0	8	8	0	0
5202	i1114	male	36	1	36.1429	1884	2.06836	-2.03983	0	1	0	7	9	0	0
5203	i1115	male	36	1	36.1429	2416	34.2907	-0.404541	0	1	0	8	9	0	0
5204	i1116	male	37	5	37.7143	3067	72.0741	0.585044	0	1	0	8	9	0	0
5205	i1117	female	31	3	31.4286	1788	78.1086	0.775867	2	1	1	8	9	0	0
5206	i1118	female	31	3	31.4286	1326	10.8168	-1.23633	3	2	1	5	9	0	0
5207	i1119	male	33	2	33.2857	1900	39.3796	-0.26944	1	1	0	8	8	0	1
5208	i1120	female	33	2	33.2857	1312	1.47805	-2.17592	2	1	0	8	9	0	1
5209	i1121	male	35	5	35.7143	2326	32.9738	-0.440635	0	1	0	8	9	0	0
5210	i1122	male	39	1	39.1429	3012	54.6433	0.116654	0	1	0	unkown	unkown	0	0
5211	i1123	female	34	3	34.4286	1751	12.9741	-1.12761	0	1	1	8	9	0	0
5212	i1124	female	34	3	34.4286	1956	34.0798	-0.410286	0	1	1	8	9	0	0
5213	i1125	female	33	3	33.4286	2122	79.2763	0.816047	2	1	0	8	9	0	0
5214	i1126	male	38	4	38.5714	2900	36.2367	-0.35214	0	1	0	5	5	0	0
5215	i1127	male	30	5	30.7143	2000	97.5997	1.97732	1	1	0	1	4	0	0
5216	i1128	male	35	1	35.1429	1966	10.9773	-1.22774	0	1	0	5	9	1	0
5217	i1129	male	35	5	35.7143	2652	80.1915	0.84848	0	1	0	8	9	0	0
5218	i1130	female	32	1	32.1429	1956	81.7079	0.904289	1	1	0	8	9	1	0
5219	i1131	female	32	2	32.2857	2056	87.0854	1.13044	2	1	0	3	7	0	0
5220	i1132	male	34	1	34.1429	2564	91.7654	1.38947	0	1	0	8	8	0	0
5221	i1133	female	39	6	39.8571	2770	25.2321	-0.667203	0	1	0	8	9	0	0
5222	i1134	male	38	5	38.7143	3046	50.9183	0.0230203	1	1	0	2	4	1	0
5223	i1135	male	39	1	39.1429	3094	64.125	0.361803	0	1	0	5	8	0	0
5224	i1136	male	39	4	39.5714	3150	62.5644	0.320339	0	1	0	8	8	1	0
5225	i1137	female	34	5	34.7143	2129	50.1982	0.00496692	0	1	0	8	9	0	0
5226	i1138	male	31	1	31.1429	760	0.00436929	-3.92319	5	2	0	4	9	0	1
5227	i1139	male	35	4	35.5714	2352	38.2625	-0.298594	0	1	0	8	9	0	0
5228	i1140	male	36	5	36.7143	2601	52.7007	0.0677488	0	1	0	8	9	1	0
5229	i1141	male	33	5	33.7143	1324	0.498584	-2.57681	3	2	0	8	10	0	0
5230	i1142	female	39	6	39.8571	3112	52.191	0.0549489	0	1	0	9	10	1	0
5231	i1143	female	39	3	39.4286	2852	41.7166	-0.209148	0	1	0	8	8	1	0
5233	i1144	male	35	5	35.7143	3122	99.346	2.48161	0	1	0	8	9	0	0
5234	i1145	female	37	1	37.1429	2104	4.69418	-1.67526	0	1	0	8	9	0	0
5235	i1146	male	34	1	34.1429	1866	16.1166	-0.989678	0	1	1	8	7	0	0
5236	i1147	male	34	1	34.1429	2070	38.5357	-0.291441	0	1	1	8	9	0	0
5237	i1148	male	35	5	35.7143	2296	36.5412	-0.344029	0	1	0	7	9	1	0
5238	i1149	male	36	1	36.1429	3046	93.4921	1.51348	0	1	0	8	9	0	0
5239	i1150	male	30	0	30	538	0.00122831	-4.21875	0	1	0	1	6	0	0
5240	i1151	female	37	6	37.8571	3168	92.4289	1.43452	0	1	0	7	8	0	0
5241	i1152	male	35	4	35.5714	1996	10.3053	-1.26435	0	1	1	8	9	0	0
5242	i1153	male	35	4	35.5714	2012	11.256	-1.21303	0	1	1	8	9	0	0
5243	i1154	male	37	1	37.1429	2330	16.0055	-0.99423	0	1	0	7	9	0	0
5244	i1155	female	39	6	39.8571	2464	2.70977	-1.92527	0	1	0	8	9	1	0
5245	i1156	female	37	1	37.1429	2802	67.9169	0.465376	0	1	0	7	9	0	1
5246	i1157	male	37	0	37	2880	67.1152	0.443098	0	1	0	8	9	0	0
5247	i1158	female	35	4	35.5714	2050	21.7595	-0.78034	0	1	1	7	8	0	0
5248	i1159	male	35	4	35.5714	2218	29.3337	-0.543662	0	1	1	8	9	0	0
5249	i1160	female	38	4	38.5714	3123	83.1598	0.960501	0	1	0	8	9	0	0
5250	i1161	male	38	1	38.1429	2940	50.3488	0.0087443	0	1	0	8	9	0	0
5251	i1162	male	36	2	36.2857	2748	68.4735	0.480982	0	1	0	8	9	0	0
5252	i1163	female	35	4	35.5714	2270	38.9676	-0.280164	0	1	0	8	9	0	0
5253	i1164	female	36	0	36	2118	15.848	-1.00072	0	1	1	8	9	0	0
5254	i1165	female	36	0	36	2350	39.6154	-0.263316	0	1	1	8	9	0	0
5255	i1166	female	40	1	40.1429	3478	84.327	1.00799	0	1	0	10	10	0	0
5256	i1167	male	36	2	36.2857	1842	1.13202	-2.27945	0	1	0	8	9	0	0
5257	i1168	female	34	3	34.4286	2066	40.8347	-0.2318	0	1	0	8	9	0	0
5258	i1169	female	41	4	41.5714	3062	35.609	-0.368931	0	1	0	10	10	0	0
5259	i1170	male	37	4	37.5714	2350	7.13157	-1.46606	0	1	1	8	9	0	0
5260	i1171	female	36	5	36.7143	2430	33.8083	-0.417699	0	1	1	8	9	0	0

## Sheet: 2019 mothers
No	Mothor No	smoking 0: No 1: Yes	alcohol 0: No 1: Yes	Assisted reproductive technology 0: No 1: Yes	Threatened premature labor 0: No 1: Yes	Use of ritodrine hydrochloride 0: No 1: Yes	Use of steroid treatment 0: No 1: Yes	Premature rupture of membrane 0: No 1: Yes	Hypertensive disorders of pregnancy 0: No 1: Yes	Renal insufficiency 0: No 1: Yes	Pregestational diabetes mellitus 0: No 1: Yes	Disease of the thyroid 0: No 1: Yes	Placental disorders and umbilical cord abnormalities 0: No 1: Yes	Autoimmune disease 0: No 1: Yes	Antiphospholipid antibody syndrome 0: No 1: Yes	Cesarean section 0: No 1: Yes	Gestational age, years	Gravidity, times	Parity, times
5002	m2001	0	0	0	0	0	0	0	0	0	0	0	0	0	0	1	40	1	0
5003	m2002	0	0	0	1	1	1	0	0	0	0	0	0	0	0	1	17	1	0
5004	m2003	1	0	0	0	0	0	0	0	0	0	0	0	0	0	0	28	2	1
5005	m2004	0	0	0	0	0	0	1	0	0	0	0	0	0	0	0	28	2	1
5006	m2005	0	0	0	1	1	0	0	0	0	0	0	0	0	0	1	23	2	1
5007	m2006	0	0	1	0	0	0	0	1	0	0	1	0	0	0	1	38	4	1
5008	m2007	unknown	unknown	0	0	0	0	0	0	0	0	0	0	0	0	0	32	1	0
5009	m2008	0	0	0	0	0	0	0	0	0	1	0	0	0	0	0	40	3	0
5010	m2009	0	0	0	0	0	0	0	0	0	0	0	0	0	0	1	32	4	2
5011	m2010	unknown	unknown	0	0	0	1	0	0	0	0	0	0	0	0	0	35	2	1
5012	m2011	0	0	1	1	1	0	0	0	0	1	0	0	0	0	1	31	2	1
5013	m2012	0	0	1	0	0	0	0	0	0	0	0	0	0	0	0	31	1	0
5014	m2013	0	0	0	1	1	0	0	1	0	0	0	0	0	0	0	37	1	0
5015	m2014	unknown	unknown	0	0	0	0	0	0	0	0	1	0	0	0	1	41	2	1
5016	m2015	unknown	unknown	0	0	0	0	0	0	0	0	0	0	0	0	0	32	1	0
5017	m2016	unknown	unknown	1	1	1	1	1	0	0	0	0	0	0	0	1	35	2	1
5018	m2017	0	0	1	0	0	0	1	0	0	0	0	0	0	0	0	27	2	1
5019	m2018	0	0	1	0	0	0	0	0	0	0	0	0	0	0	1	38	2	0
5020	m2019	1	0	0	0	0	0	0	0	0	0	0	0	0	0	1	33	3	1
5021	m2020	0	0	1	0	0	0	0	0	0	0	1	0	0	0	1	33	2	0
5022	m2021	1	0	0	1	1	1	0	0	0	0	0	0	0	0	1	42	4	3
5023	m2022	1	1	0	0	0	0	1	0	0	0	0	0	0	0	1	42	4	3
5024	m2023	0	0	0	0	0	0	0	0	0	0	0	0	0	0	1	27	2	1
5025	m2024	unknown	unknown	0	0	0	0	0	0	0	0	0	0	0	0	1	29	1	0
5026	m2025	0	0	0	0	0	0	0	0	0	0	0	0	0	0	0	34	不明	1
5027	m2026	0	0	0	0	0	0	0	0	0	0	0	0	0	0	0	38	2	1
5028	m2027	unknown	unknown	0	0	0	0	0	0	0	0	0	0	0	0	1	33	4	2
5029	m2028	0	0	0	1	1	1	1	0	0	0	0	0	0	0	0	37	2	1
5030	m2029	0	0	0	0	0	0	0	0	0	0	0	0	0	0	0	31	1	0
5031	m2030	0	0	0	0	0	0	0	0	0	0	0	0	0	0	1	23	3	2
5032	m2031	0	0	0	0	0	0	0	0	0	0	0	0	0	0	0	24	1	0
5033	m2032	0	0	1	0	0	0	0	0	0	0	0	0	0	0	1	35	1	0
5034	m2033	0	0	0	0	0	0	1	1	1	0	0	0	0	0	0	31	1	0
5035	m2034	0	0	0	0	1	0	0	0	0	0	0	0	0	0	1	34	2	1
5036	m2035	0	0	0	0	0	0	0	0	0	0	1	0	0	0	1	35	2	1
5037	m2036	unknown	unknown	1	1	1	0	0	1	0	0	1	0	0	0	0	41	5	1
5038	m2037	unknown	unknown	0	0	0	0	1	0	0	0	0	0	0	0	0	35	3	1
5039	m2038	0	0	0	0	0	0	0	0	0	0	0	0	0	0	0	31	1	0
5040	m2039	unknown	unknown	0	0	0	0	0	0	0	0	0	0	0	0	0	36	0	1
5041	m2040	1	0	0	0	1	0	0	0	0	0	0	0	0	0	1	30	4	2
5042	m2041	0	0	0	1	1	1	0	0	0	1	1	0	0	0	1	35	3	1
5043	m2042	0	0	1	1	0	0	1	0	0	0	0	0	0	0	0	34	1	0
5044	m2043	0	0	0	1	1	1	1	0	0	0	0	0	0	0	0	32	1	0
5045	m2044	0	0	0	1	1	0	0	0	0	0	0	0	0	0	0	39	2	0
5046	m2045	0	0	0	0	0	0	0	0	0	0	0	0	0	0	0	37	3	1
5048	m2046	0	0	1	1	1	1	0	0	0	0	0	0	0	0	1	32	1	0
5050	m2047	1	0	0	0	0	0	0	0	0	0	0	0	0	0	1	35	2	0
5051	m2048	unknown	unknown	0	0	0	0	1	1	1	0	0	0	0	0	0	41	2	1
5052	m2049	1	0	0	0	1	0	1	0	0	0	0	0	0	0	1	33	3	2
5053	m2050	0	0	1	1	1	1	1	0	0	0	0	0	0	0	1	22	2	0
5054	m2051	0	0	1	0	0	0	0	0	0	0	0	0	0	0	0	41	2	1
5055	m2052	0	0	0	0	0	0	0	0	0	0	0	0	0	0	1	39	3	2
5056	m2053	1	0	0	0	0	0	1	0	0	0	0	0	0	0	1	33	2	1
5057	m2054	0	0	0	1	1	1	1	0	0	0	0	0	0	0	0	32	1	0
5058	m2055	0	0	1	0	0	0	0	0	0	0	0	0	0	0	0	33	1	0
5059	m2056	0	0	0	0	0	0	0	0	0	0	0	0	0	0	1	35	4	1
5060	m2057	0	0	1	0	0	0	0	0	0	0	0	0	0	0	1	38	3	1
5061	m2058	0	0	0	0	0	0	0	1	1	0	0	0	1	0	1	28	2	0
5062	m2059	0	0	0	1	1	1	0	0	0	0	0	0	0	0	1	39	4	2
5063	m2060	0	0	1	1	1	1	1	0	0	0	0	0	0	0	0	32	2	0
5064	m2061	0	0	0	1	1	1	1	0	0	0	0	0	0	0	0	34	1	0
5066	m2062	1	0	1	0	0	0	0	0	0	0	1	0	0	0	1	40	2	0
5067	m2063	0	0	0	0	0	0	0	0	0	0	0	0	0	0	1	30	2	2
5068	m2064	0	0	0	0	0	0	0	0	0	0	0	0	0	0	0	31	1	1
5070	m2065	0	0	1	0	0	0	0	0	0	0	0	0	0	0	1	31	3	0
5071	m2066	1	0	0	1	0	0	0	0	0	0	0	0	0	0	1	37	4	1
5072	m2067	0	0	0	0	0	0	1	0	0	1	0	0	0	0	0	40	1	0
5073	m2068	0	0	1	0	0	1	0	1	0	0	0	0	0	0	1	36	1	0
5074	m2069	1	0	0	0	0	0	0	0	0	0	0	0	0	0	1	32	2	1
5075	m2070	unknown	unknown	0	0	0	0	0	1	1	0	0	0	0	0	0	36	2	1
5077	m2071	0	0	1	1	1	1	0	0	0	0	0	0	0	0	1	28	1	1
5078	m2072	unknown	unknown	0	0	0	0	0	0	0	0	0	0	0	0	0	27	2	1
5079	m2073	unknown	unknown	1	0	1	0	0	1	1	0	0	0	0	0	1	31	1	0
5080	m2074	0	0	0	0	0	0	0	0	0	0	1	0	0	0	0	38	1	0
5081	m2075	unknown	unknown	0	0	0	0	0	0	0	0	0	0	0	0	0	37	1	0
5082	m2076	0	0	0	1	1	1	1	0	0	0	0	0	0	0	0	28	1	1

## Sheet: 2020 mothers
No	Mothor No	smoking 0: No 1: Yes	alcohol 0: No 1: Yes	Assisted reproductive technology 0: No 1: Yes	Threatened premature labor 0: No 1: Yes	Use of ritodrine hydrochloride 0: No 1: Yes	Use of steroid treatment 0: No 1: Yes	Premature rupture of membrane 0: No 1: Yes	Hypertensive disorders of pregnancy 0: No 1: Yes	Renal insufficiency 0: No 1: Yes	Pregestational diabetes mellitus 0: No 1: Yes	Disease of the thyroid 0: No 1: Yes	Placental disorders and umbilical cord abnormalities 0: No 1: Yes	Autoimmune disease 0: No 1: Yes	Antiphospholipid antibody syndrome 0: No 1: Yes	Cesarean section 0: No 1: Yes	Gestational age, years	Gravidity, times	Parity, times
5169	m2077	0	0	1	0	0	0	0	0	0	0	0	0	0	0	0	42	2	0
5170	m2078	unkouwn	unkouwn	1	0	0	0	1	0	0	1	0	0	0	0	0	30	1	0
5171	m2079	0	0	1	0	0	0	0	0	0	1	0	0	0	0	1	37	7	3
5172	m2080	unkouwn	unkouwn	1	0	0	0	1	0	0	0	1	0	0	0	1	42	1	0
5173	m2081	0	0	1	1	1	1	0	1	0	0	0	0	0	0	1	39	1	0
5174	m2082	0	0	1	0	0	1	1	0	0	0	0	0	0	0	1	36	1	0
5175	m2083	1	0	0	0	0	0	1	0	0	0	0	0	0	0	0	37	5	3
5177	m2084	0	0	1	1	1	0	0	0	0	0	0	0	0	0	1	34	1	0
5178	m2085	0	0	0	0	0	0	0	0	0	1	0	0	0	0	1	36	7	3
5180	m2086	0	0	1	0	1	1	1	0	0	0	0	0	0	0	0	36	1	0
5181	m2087	0	0	0	0	0	0	0	0	0	0	0	0	0	0	1	34	1	0
5182	m2088	0	0	0	1	1	1	0	0	0	0	0	0	0	0	1	31	5	1
5184	m2089	0	0	1	0	0	0	0	0	0	1	1	0	0	0	1	47	2	0
5185	m2090	1	0	0	0	1	1	1	0	0	0	0	0	0	0	1	44	5	3
5186	m2091	0	0	0	0	0	0	0	0	0	0	0	0	0	0	1	30	2	1
5187	m2092	unkouwn	unkouwn	0	0	0	0	0	0	0	0	0	0	0	0	0	28	1	0
5188	m2093	0	0	1	0	1	1	0	0	0	0	0	0	0	0	1	25	1	0
5191	m2094	0	0	1	0	0	0	1	1	1	0	0	0	0	0	0	37	5	2
5192	m2095	0	0	1	0	0	0	0	0	0	0	0	0	0	0	1	32	2	0
5193	m2096	0	0	0	0	0	0	0	1	1	0	0	0	0	0	1	28	3	2
5194	m2097	1	0	0	0	0	0	0	0	0	0	0	0	0	0	1	35	9	5
5195	m2098	0	0	1	0	0	0	0	1	1	0	0	0	0	0	1	34	1	0
5197	m2099	unkouwn	unkouwn	0	1	1	1	1	0	0	0	0	0	0	0	0	30	1	0
5198	m2100	0	0	0	1	1	1	0	0	0	0	0	0	0	0	1	33	1	0
5200	m2101	0	0	0	0	0	0	0	0	0	0	0	0	0	0	1	29	0	0
5201	m2102	1	0	0	0	0	0	0	0	0	0	0	0	0	0	0	22	1	0
5202	m2103	0	0	0	1	1	1	0	0	0	1	0	0	0	0	1	31	3	2
5204	m2104	1	0	1	0	0	0	0	0	0	0	0	0	0	0	0	29	2	1
5205	m2105	0	0	1	1	1	1	0	0	0	0	0	0	0	0	1	36	2	1
5207	m2106	0	0	1	1	1	1	0	0	0	0	0	0	0	0	1	36	4	0
5209	m2107	0	0	1	0	0	0	0	0	0	0	0	0	0	0	1	42	2	1
5210	m2108	0	0	0	0	0	0	0	0	0	0	0	0	0	0	0	34	1	0
5211	m2109	0	0	0	1	1	0	1	0	0	0	0	0	0	0	0	18	1	0
5213	m2110	0	0	0	1	1	1	0	0	0	0	0	0	0	0	0	18	1	0
5214	m2111	unkouwn	unkouwn	0	1	0	0	0	0	0	0	0	0	0	0	1	35	3	2
5215	m2112	0	0	0	0	0	1	0	0	0	1	0	0	0	0	1	31	2	1
5216	m2113	0	0	0	1	1	1	0	0	0	0	0	0	0	0	0	40	3	1
5217	m2114	0	0	1	1	1	1	0	0	0	0	1	0	0	0	1	40	1	0
5218	m2115	0	0	0	1	1	1	0	0	0	0	0	0	0	0	1	32	2	1
5219	m2116	0	1	0	0	0	1	0	0	0	0	0	0	0	0	1	40	4	2
5220	m2117	0	0	1	0	0	0	1	0	0	0	0	0	0	0	0	33	2	1
5221	m2118	0	0	0	0	0	0	0	0	0	0	0	0	0	0	0	34	1	0
5222	m2119	0	0	0	0	0	0	0	0	0	0	1	0	0	0	1	29	3	1
5223	m2120	0	0	0	0	0	0	0	1	1	0	1	0	0	0	1	26	1	0
5224	m2121	0	0	0	0	0	0	0	0	0	0	0	0	0	0	0	25	1	0
5225	m2122	0	0	0	1	1	1	0	0	0	0	0	0	0	0	1	31	1	0
5226	m2123	0	0	0	0	1	1	0	0	0	0	0	1	0	0	1	33	3	1
5227	m2124	0	0	1	0	0	0	1	0	0	1	0	0	0	0	0	35	2	1
5228	m2125	0	0	1	0	0	0	0	0	0	0	0	0	0	0	0	28	1	0
5229	m2126	0	0	0	0	0	0	1	1	1	0	0	0	0	0	1	33	1	0
5230	m2127	unkouwn	unkouwn	0	0	0	0	0	0	0	0	0	0	0	0	0	32	1	1
5231	m2128	0	0	0	0	0	0	0	0	0	0	0	0	0	0	0	38	1	0
5233	m2129	0	0	0	0	0	0	0	0	0	0	0	0	0	0	0	32	2	0
5234	m2130	0	0	1	0	0	0	1	0	0	0	0	0	0	0	1	39	3	1
5235	m2131	0	0	0	0	0	0	0	0	0	0	0	0	0	0	1	31	3	1
5237	m2132	0	0	0	1	1	0	0	0	0	0	0	0	0	0	0	35	1	0
5238	m2133	0	0	0	0	0	0	0	0	0	0	0	0	0	0	0	34	3	1
5239	m2134	0	0	0	0	0	1	0	0	0	1	1	0	0	0	1	29	1	0
5240	m2135	1	0	0	0	0	0	0	0	0	1	0	0	0	0	1	38	2	0
5241	m2136	0	0	1	1	1	0	1	0	0	0	0	0	0	0	1	27	1	0
5243	m2137	0	0	1	0	0	0	0	1	1	0	0	0	0	0	1	33	1	0
5244	m2138	0	0	0	0	0	0	0	0	0	0	0	0	0	0	0	42	3	2
5245	m2139	0	0	0	0	0	0	0	0	0	1	0	0	0	0	1	46	4	2
5246	m2140	0	0	0	0	1	0	0	0	0	0	0	0	0	0	0	33	5	2
5247	m2141	1	0	1	1	1	0	0	0	0	0	0	0	0	0	1	31	1	0
5249	m2142	0	0	0	0	0	0	0	0	0	0	0	0	0	0	1	35	2	0
5250	m2143	0	0	0	0	0	0	0	0	0	0	0	0	0	0	1	38	2	1
5251	m2144	unkouwn	unkouwn	1	0	1	0	0	0	0	0	0	0	0	0	1	33	2	1
5252	m2145	0	0	1	0	0	1	0	0	0	0	0	0	0	0	1	31	2	1
5253	m2146	0	0	0	1	1	0	0	0	0	0	1	0	0	0	1	36	3	1
5255	m2147	unkouwn	unkouwn	0	0	0	0	0	0	0	0	0	0	0	0	0	35	2	2
5256	m2148	0	0	0	0	1	1	0	0	0	0	0	0	0	0	1	22	4	1
5257	m2149	unkouwn	unkouwn	0	1	0	0	0	0	0	0	0	0	0	0	1	34	3	2
5258	m2150	unkouwn	unkouwn	0	0	0	0	0	0	0	0	0	0	0	0	0	28	0	0
5259	m2151	0	0	0	0	0	0	0	0	0	0	0	0	0	0	0	34	2	1
5260	m2152	0	0	1	0	0	0	1	0	0	0	0	0	0	0	1	40	3	1

## Sheet: 2019 infants & mothers
No	infant No	sex	GA (week)	GA (day)	GA	BW at birth	BW at birth (%ile)	BW at birth (SDS)	number of ophthalmologic examinations, times	ROP 1: no-ROP 2: ROP without treatment 3: ROP with treatment	Multiple gestation 0: no 1: yes	Apgar 1	Apgar5	Genetic disorders and/or structural disorders 0: no 1: yes	Congenital viral infections 0: no 1: yes	Mothor No	smoking 0: No 1: Yes	alcohol 0: No 1: Yes	Assisted reproductive technology 0: No 1: Yes	Threatened premature labor 0: No 1: Yes	Use of ritodrine hydrochloride 0: No 1: Yes	Use of steroid treatment 0: No 1: Yes	Premature rupture of membrane 0: No 1: Yes	Hypertensive disorders of pregnancy 0: No 1: Yes	Renal insufficiency 0: No 1: Yes	Pregestational diabetes mellitus 0: No 1: Yes	Disease of the thyroid 0: No 1: Yes	Placental disorders and umbilical cord abnormalities 0: No 1: Yes	Autoimmune disease 0: No 1: Yes	Antiphospholipid antibody syndrome 0: No 1: Yes	Cesarean section 0: No 1: Yes	Gestational age, years	Gravidity, times	Parity, times
5001	i1001	male	35	4	35.5714	1896	5.67335	-1.5828	0	1	1	4	9	0	0	m2001	0	0	0	0	0	0	0	0	0	0	0	0	0	0	1	40	1	0
5002	i1002	male	35	4	35.5714	1312	0.0395913	-3.35564	1	1	1	8	9	0	0	m2001	0	0	0	0	0	0	0	0	0	0	0	0	0	0	1	40	1	0
5003	i1003	male	28	4	28.5714	1066	18.2107	-0.907366	6	2	0	5	7	0	0	m2002	0	0	0	1	1	1	0	0	0	0	0	0	0	0	1	17	1	0
5004	i1004	female	39	2	39.2857	2234	0.814799	-2.40222	0	1	0	8	9	1	0	m2003	1	0	0	0	0	0	0	0	0	0	0	0	0	0	0	28	2	1
5005	i1005	male	35	2	35.2857	1834	3.91059	-1.76116	0	1	0	9	9	0	0	m2004	0	0	0	0	0	0	1	0	0	0	0	0	0	0	0	28	2	1
5006	i1006	male	34	2	34.2857	2462	81.6862	0.903471	2	1	0	8	9	0	0	m2005	0	0	0	1	1	0	0	0	0	0	0	0	0	0	1	23	2	1
5007	i1007	female	30	3	30.4286	948	0.665944	-2.47513	3	1	0	8	9	0	0	m2006	0	0	1	0	0	0	0	1	0	0	1	0	0	0	1	38	4	1
5008	i1008	male	35	5	35.7143	2516	65.1036	0.388119	0	1	0	8	9	0	0	m2007	unknown	unknown	0	0	0	0	0	0	0	0	0	0	0	0	0	32	1	0
5009	i1009	female	40	3	40.4286	2764	18.9885	-0.878319	0	1	0	6	7	0	0	m2008	0	0	0	0	0	0	0	0	0	1	0	0	0	0	0	40	3	0
5010	i1010	male	38	1	38.1429	2180	1.2021	-2.25646	0	1	0	9	9	1	0	m2009	0	0	0	0	0	0	0	0	0	0	0	0	0	0	1	32	4	2
5011	i1011	female	33	6	33.8571	1940	35.8331	-0.362923	3	1	0	8	9	0	0	m2010	unknown	unknown	0	0	0	1	0	0	0	0	0	0	0	0	0	35	2	1
5012	i1012	female	38	1	38.1429	2822	50.43	0.0107799	0	1	1	2	8	0	0	m2011	0	0	1	1	1	0	0	0	0	1	0	0	0	0	1	31	2	1
5013	i1013	male	41	2	41.2857	2636	2.94388	-1.88911	0	1	0	7	8	0	0	m2012	0	0	1	0	0	0	0	0	0	0	0	0	0	0	0	31	1	0
5014	i1014	male	35	3	35.4286	1854	5.28524	-1.6178	0	1	0	8	9	0	0	m2013	0	0	0	1	1	0	0	1	0	0	0	0	0	0	0	37	1	0
5015	i1015	male	38	0	38	3284	85.1338	1.04219	0	1	0	9	10	0	0	m2014	unknown	unknown	0	0	0	0	0	0	0	0	1	0	0	0	1	41	2	1
5016	i1016	male	39	1	39.1429	2742	24.2669	-0.697743	0	1	0	7	9	0	0	m2015	unknown	unknown	0	0	0	0	0	0	0	0	0	0	0	0	0	32	1	0
5017	i1017	male	24	3	24.4286	449	0.51805	-2.56354	28	3	0	4	9	0	0	m2016	unknown	unknown	1	1	1	1	1	0	0	0	0	0	0	0	1	35	2	1
5018	i1018	male	36	0	36	2022	5.96342	-1.55785	0	1	0	8	9	0	0	m2017	0	0	1	0	0	0	1	0	0	0	0	0	0	0	0	27	2	1
5019	i1019	female	34	3	34.4286	2086	51.6259	0.0407673	0	1	0	1	3	0	0	m2018	0	0	1	0	0	0	0	0	0	0	0	0	0	0	1	38	2	0
5020	i1020	female	33	2	33.2857	870	0.000436446	-4.44648	6	2	0	8	9	0	0	m2019	1	0	0	0	0	0	0	0	0	0	0	0	0	0	1	33	3	1
5021	i1021	female	35	2	35.2857	1738	4.89089	-1.65553	0	1	0	8	9	0	0	m2020	0	0	1	0	0	0	0	0	0	0	1	0	0	0	1	33	2	0
5022	i1022	female	25	1	25.1429	630	19.0934	-0.874461	21	3	0	3	9	0	0	m2021	1	0	0	1	1	1	0	0	0	0	0	0	0	0	1	42	4	3
5023	i1023	female	35	3	35.4286	2184	33.0911	-0.437398	0	1	0	8	9	0	0	m2022	1	1	0	0	0	0	1	0	0	0	0	0	0	0	1	42	4	3
5024	i1024	male	37	6	37.8571	3754	99.1941	2.40623	0	1	0	8	9	0	0	m2023	0	0	0	0	0	0	0	0	0	0	0	0	0	0	1	27	2	1
5025	i1025	female	35	3	35.4286	2344	61.7063	0.297776	0	1	0	8	9	0	0	m2024	unknown	unknown	0	0	0	0	0	0	0	0	0	0	0	0	1	29	1	0
5026	i1026	female	37	3	37.4286	2148	4.46743	-1.69884	0	1	0	unkown	unkown	0	0	m2025	0	0	0	0	0	0	0	0	0	0	0	0	0	0	0	34	不明	1
5027	i1027	male	39	1	39.1429	3188	59.9214	0.251313	0	1	0	8	9	1	0	m2026	0	0	0	0	0	0	0	0	0	0	0	0	0	0	0	38	2	1
5028	i1028	female	35	2	35.2857	1828	5.78468	-1.57311	0	1	0	7	7	1	0	m2027	unknown	unknown	0	0	0	0	0	0	0	0	0	0	0	0	1	33	4	2
5029	i1029	male	30	4	30.5714	1852	92.1963	1.4184	0	1	0	8	9	0	0	m2028	0	0	0	1	1	1	1	0	0	0	0	0	0	0	0	37	2	1
5030	i1030	female	36	5	36.7143	2598	63.7126	0.350786	0	1	0	8	9	0	0	m2029	0	0	0	0	0	0	0	0	0	0	0	0	0	0	0	31	1	0
5031	i1031	male	37	2	37.2857	2726	42.7225	-0.183445	0	1	0	8	9	0	0	m2030	0	0	0	0	0	0	0	0	0	0	0	0	0	0	1	23	3	2
5032	i1032	female	37	3	37.4286	1470	0.0122857	-3.66669	0	1	0	8	8	1	0	m2031	0	0	0	0	0	0	0	0	0	0	0	0	0	0	0	24	1	0
5033	i1033	female	32	4	32.5714	1360	5.16563	-1.629	0	1	0	8	9	1	0	m2032	0	0	1	0	0	0	0	0	0	0	0	0	0	0	1	35	1	0
5034	i1034	male	37	1	37.1429	2258	11.2109	-1.21539	0	1	1	6	8	0	0	m2033	0	0	0	0	0	0	1	1	1	0	0	0	0	0	0	31	1	0
5035	i1035	male	35	0	35	2172	30.6825	-0.504871	0	1	1	8	9	0	0	m2034	0	0	0	0	1	0	0	0	0	0	0	0	0	0	1	34	2	1
5036	i1036	male	38	2	38.2857	2792	30.0875	-0.521885	0	1	1	8	8	1	0	m2035	0	0	0	0	0	0	0	0	0	0	1	0	0	0	1	35	2	1
5037	i1037	female	37	0	37	1792	0.369457	-2.67878	0	1	0	8	9	0	0	m2036	unknown	unknown	1	1	1	0	0	1	0	0	1	0	0	0	0	41	5	1
5038	i1038	male	35	4	35.5714	2220	23.8321	-0.711714	0	1	1	8	9	0	0	m2037	unknown	unknown	0	0	0	0	1	0	0	0	0	0	0	0	0	35	3	1
5039	i1039	male	39	1	39.1429	3664	97.9361	2.04073	0	1	1	8	9	0	0	m2038	0	0	0	0	0	0	0	0	0	0	0	0	0	0	0	31	1	0
5040	i1040	male	37	3	37.4286	2148	2.46968	-1.96518	0	1	0	8	10	0	0	m2039	unknown	unknown	0	0	0	0	0	0	0	0	0	0	0	0	0	36	0	1
5041	i1041	female	35	1	35.1429	2630	87.0376	1.12817	0	1	0	4	8	0	0	m2040	1	0	0	0	1	0	0	0	0	0	0	0	0	0	1	30	4	2
5042	i1042	male	31	0	31	1530	37.5475	-0.317388	2	1	1	8	9	0	0	m2041	0	0	0	1	1	1	0	0	0	1	1	0	0	0	1	35	3	1
5043	i1043	male	35	3	35.4286	1728	2.18936	-2.01612	0	1	0	9	9	0	0	m2042	0	0	1	1	0	0	1	0	0	0	0	0	0	0	0	34	1	0
5044	i1044	female	33	3	33.4286	1800	35.5048	-0.371726	0	1	1	8	9	0	0	m2043	0	0	0	1	1	1	1	0	0	0	0	0	0	0	0	32	1	0
5045	i1045	male	35	3	35.4286	2380	54.6023	0.11562	0	1	0	7	8	0	0	m2044	0	0	0	1	1	0	0	0	0	0	0	0	0	0	0	39	2	0
5046	i1046	male	36	3	36.4286	2100	6.12595	-1.54429	0	1	0	8	9	0	0	m2045	0	0	0	0	0	0	0	0	0	0	0	0	0	0	0	37	3	1
5047	i1047	female	31	4	31.5714	1670	60.983	0.278876	0	1	1	7	9	0	0	m2046	0	0	1	1	1	1	0	0	0	0	0	0	0	0	1	32	1	0
5048	i1048	male	31	4	31.5714	1648	45.2919	-0.11829	0	1	1	8	9	0	0	m2046	0	0	1	1	1	1	0	0	0	0	0	0	0	0	1	32	1	0
5050	i1049	female	38	0	38	1942	0.757371	-2.42884	0	1	0	6	9	1	0	m2047	1	0	0	0	0	0	0	0	0	0	0	0	0	0	1	35	2	0
5051	i1050	male	34	0	34	2650	96.0406	1.75541	0	1	0	8	9	0	0	m2048	unknown	unknown	0	0	0	0	1	1	1	0	0	0	0	0	0	41	2	1
5052	i1051	male	34	5	34.7143	2276	50.8006	0.0200705	0	1	0	6	9	0	0	m2049	1	0	0	0	1	0	1	0	0	0	0	0	0	0	1	33	3	2
5053	i1052	female	23	2	23.2857	539	52.7749	0.0696136	18	3	0	2	7	0	0	m2050	0	0	1	1	1	1	1	0	0	0	0	0	0	0	1	22	2	0
5054	i1053	male	40	6	40.8571	2554	0.884589	-2.37201	0	1	1	8	9	0	0	m2051	0	0	1	0	0	0	0	0	0	0	0	0	0	0	0	41	2	1
5055	i1054	female	37	5	37.7143	1644	0.0147326	-3.61996	0	1	1	3	9	1	0	m2052	0	0	0	0	0	0	0	0	0	0	0	0	0	0	1	39	3	2
5056	i1055	male	39	0	39	3134	55.5932	0.140663	0	1	0	8	9	0	0	m2053	1	0	0	0	0	0	1	0	0	0	0	0	0	0	1	33	2	1
5057	i1056	male	33	1	33.1429	2038	66.4217	0.424	0	1	0	8	9	0	0	m2054	0	0	0	1	1	1	1	0	0	0	0	0	0	0	0	32	1	0
5058	i1057	male	41	3	41.4286	3058	27.2786	-0.604407	0	1	1	5	7	0	0	m2055	0	0	1	0	0	0	0	0	0	0	0	0	0	0	0	33	1	0
5059	i1058	male	38	5	38.7143	2558	7.89951	-1.41186	0	1	0	5	7	1	0	m2056	0	0	0	0	0	0	0	0	0	0	0	0	0	0	1	35	4	1
5060	i1059	female	37	6	37.8571	2686	38.5738	-0.290445	0	1	0	8	9	0	0	m2057	0	0	1	0	0	0	0	0	0	0	0	0	0	0	1	38	3	1
5061	i1060	female	38	6	38.8571	2190	1.85317	-2.08507	0	1	0	6	7	0	0	m2058	0	0	0	0	0	0	0	1	1	0	0	0	1	0	1	28	2	0
5062	i1061	female	37	3	37.4286	2734	54.3174	0.108433	0	1	0	8	9	0	0	m2059	0	0	0	1	1	1	0	0	0	0	0	0	0	0	1	39	4	2
5063	i1062	male	29	6	29.8571	1216	15.7856	-1.00331	2	1	0	4	10	0	0	m2060	0	0	1	1	1	1	1	0	0	0	0	0	0	0	0	32	2	0
5064	i1063	male	35	2	35.2857	1978	12.1604	-1.167	0	1	1	8	9	0	0	m2061	0	0	0	1	1	1	1	0	0	0	0	0	0	0	0	34	1	0
5065	i1064	male	35	2	35.2857	1980	12.2928	-1.16047	0	1	1	9	9	0	0	m2061	0	0	0	1	1	1	1	0	0	0	0	0	0	0	0	34	1	0
5066	i1065	female	38	4	38.5714	2712	38.8646	-0.282849	0	1	0	9	9	0	0	m2062	1	0	1	0	0	0	0	0	0	0	1	0	0	0	1	40	2	0
5067	i1066	male	38	6	38.8571	3682	95.6154	1.7077	0	1	0	8	9	0	0	m2063	0	0	0	0	0	0	0	0	0	0	0	0	0	0	1	30	2	2
5068	i1067	female	39	0	39	2136	0.487907	-2.58428	0	1	0	8	9	0	0	m2064	0	0	0	0	0	0	0	0	0	0	0	0	0	0	0	31	1	1
5069	i1068	male	33	2	33.2857	1906	40.2835	-0.246016	2	1	1	6	9	0	0	m2065	0	0	1	0	0	0	0	0	0	0	0	0	0	0	1	31	3	0
5070	i1069	male	33	2	33.2857	1735	18.2789	-0.904786	2	1	1	8	9	0	0	m2065	0	0	1	0	0	0	0	0	0	0	0	0	0	0	1	31	3	0
5071	i1070	female	38	1	38.1429	2854	54.1351	0.103839	0	1	0	8	8	1	0	m2066	1	0	0	1	0	0	0	0	0	0	0	0	0	0	1	37	4	1
5072	i1071	male	35	1	35.1429	2738	94.2361	1.57491	0	1	0	8	9	0	0	m2067	0	0	0	0	0	0	1	0	0	1	0	0	0	0	0	40	1	0
5073	i1072	female	32	1	32.1429	1412	12.8162	-1.13512	2	1	0	8	9	0	0	m2068	0	0	1	0	0	1	0	1	0	0	0	0	0	0	1	36	1	0
5074	i1073	male	33	4	33.5714	1374	0.70598	-2.45421	0	1	0	3	8	1	0	m2069	1	0	0	0	0	0	0	0	0	0	0	0	0	0	1	32	2	1
5075	i1074	female	38	0	38	2216	3.57399	-1.80242	0	1	1	8	9	0	0	m2070	unknown	unknown	0	0	0	0	0	1	1	0	0	0	0	0	0	36	2	1
5076	i1075	female	30	5	30.7143	1304	19.416	-0.862666	2	1	1	5	10	0	0	m2071	0	0	1	1	1	1	0	0	0	0	0	0	0	0	1	28	1	1
5077	i1076	female	30	5	30.7143	1160	5.8325	-1.56899	3	1	1	6	9	0	0	m2071	0	0	1	1	1	1	0	0	0	0	0	0	0	0	1	28	1	1
5078	i1077	male	39	5	39.7143	3870	97.0249	1.88446	0	1	0	8	9	0	0	m2072	unknown	unknown	0	0	0	0	0	0	0	0	0	0	0	0	0	27	2	1
5079	i1078	female	37	5	37.7143	1660	0.069206	-3.19794	0	1	0	1	8	0	0	m2073	unknown	unknown	1	0	1	0	0	1	1	0	0	0	0	0	1	31	1	0
5080	i1079	male	40	2	40.2857	2580	4.59788	-1.68516	0	1	0	8	9	0	0	m2074	0	0	0	0	0	0	0	0	0	0	1	0	0	0	0	38	1	0
5081	i1080	female	36	0	36	1712	1.75616	-2.10694	0	1	0	unkown	unkown	0	0	m2075	unknown	unknown	0	0	0	0	0	0	0	0	0	0	0	0	0	37	1	0
5082	i1081	female	24	5	24.7143	749	77.0676	0.741075	8	2	0	3	8	0	0	m2076	0	0	0	1	1	1	1	0	0	0	0	0	0	0	0	28	1	1

## Sheet: 2020 infants & mothers
No	infant No	sex	GA (week)	GA (day)	GA	BW at birth	BW at birth (%ile)	BW at birth (SDS)	number of ophthalmologic examinations, times	ROP 1: no-ROP 2: ROP without treatment 3: ROP with treatment	Multiple gestation 0: no 1: yes	Apgar 1	Apgar5	Genetic disorders and/or structural disorders 0: no 1: yes	Congenital viral infections 0: no 1: yes	Mothor No	smoking 0: No 1: Yes	alcohol 0: No 1: Yes	Assisted reproductive technology 0: No 1: Yes	Threatened premature labor 0: No 1: Yes	Use of ritodrine hydrochloride 0: No 1: Yes	Use of steroid treatment 0: No 1: Yes	Premature rupture of membrane 0: No 1: Yes	Hypertensive disorders of pregnancy 0: No 1: Yes	Renal insufficiency 0: No 1: Yes	Pregestational diabetes mellitus 0: No 1: Yes	Disease of the thyroid 0: No 1: Yes	Placental disorders and umbilical cord abnormalities 0: No 1: Yes	Autoimmune disease 0: No 1: Yes	Antiphospholipid antibody syndrome 0: No 1: Yes	Cesarean section 0: No 1: Yes	Gestational age, years	Gravidity, times	Parity, times
5169	i1082	male	40	5	40.7143	3334	67.5117	0.454086	0	1	0	8	9	0	0	m2077	0	0	1	0	0	0	0	0	0	0	0	0	0	0	0	42	2	0
5170	i1083	male	38	3	38.4286	2446	9.97381	-1.28305	0	1	0	8	9	0	0	m2078	unkouwn	unkouwn	1	0	0	0	1	0	0	1	0	0	0	0	0	30	1	0
5171	i1084	female	34	6	34.8571	2510	81.2946	0.888806	0	1	0	8	9	0	0	m2079	0	0	1	0	0	0	0	0	0	1	0	0	0	0	1	37	7	3
5172	i1085	female	41	2	41.2857	3765	96.4816	1.80954	0	1	0	8	9	0	0	m2080	unkouwn	unkouwn	1	0	0	0	1	0	0	0	1	0	0	0	1	42	1	0
5173	i1086	male	30	3	30.4286	1548	64.483	0.371399	0	1	0	5	10	0	0	m2081	0	0	1	1	1	1	0	1	0	0	0	0	0	0	1	39	1	0
5174	i1087	male	36	6	36.8571	2216	10.7038	-1.24243	2	1	0	9	9	0	0	m2082	0	0	1	0	0	1	1	0	0	0	0	0	0	0	1	36	1	0
5175	i1088	male	33	4	33.5714	1716	10.9774	-1.22773	1	1	1	9	9	0	0	m2083	1	0	0	0	0	0	1	0	0	0	0	0	0	0	0	37	5	3
5156	i1089	male	33	4	33.5714	2072	51.3928	0.0349197	1	1	1	8	9	0	0	m2083	1	0	0	0	0	0	1	0	0	0	0	0	0	0	0	37	5	3
5177	i1090	male	37	3	37.4286	1960	1.16065	-2.26991	0	1	1	8	9	0	0	m2084	0	0	1	1	1	0	0	0	0	0	0	0	0	0	1	34	1	0
5178	i1091	female	38	1	38.1429	3024	72.2497	0.590274	0	1	0	8	9	0	0	m2085	0	0	0	0	0	0	0	0	0	1	0	0	0	0	1	36	7	3
5180	i1092	female	31	3	31.4286	1736	75.9093	0.703388	3	1	0	8	9	0	0	m2086	0	0	1	0	1	1	1	0	0	0	0	0	0	0	0	36	1	0
5181	i1093	female	35	2	35.2857	2144	38.192	-0.300442	0	1	0	1	5	0	0	m2087	0	0	0	0	0	0	0	0	0	0	0	0	0	0	1	34	1	0
5182	i1094	female	37	0	37	2384	23.3562	-0.727165	0	1	1	8	9	0	0	m2088	0	0	0	1	1	1	0	0	0	0	0	0	0	0	1	31	5	1
5183	i1095	female	37	0	37	2334	18.8688	-0.88274	0	1	1	8	9	0	0	m2088	0	0	0	1	1	1	0	0	0	0	0	0	0	0	1	31	5	1
5184	i1096	female	37	1	37.1429	2776	75.1187	0.678231	0	1	1	8	8	0	0	m2089	0	0	1	0	0	0	0	0	0	1	1	0	0	0	1	47	2	0
5185	i1097	male	31	1	31.1429	1462	24.6071	-0.686905	2	1	0	9	8	0	0	m2090	1	0	0	0	1	1	1	0	0	0	0	0	0	0	1	44	5	3
5186	i1098	male	38	2	38.2857	3656	97.2705	1.92213	0	1	0	7	8	0	0	m2091	0	0	0	0	0	0	0	0	0	0	0	0	0	0	1	30	2	1
5187	i1099	female	39	0	39	2340	4.99994	-1.64486	0	1	0	8	8	1	0	m2092	unkouwn	unkouwn	0	0	0	0	0	0	0	0	0	0	0	0	0	28	1	0
5188	i1100	male	33	5	33.7143	2008	45.15	-0.121872	2	1	1	8	9	0	0	m2093	0	0	1	0	1	1	0	0	0	0	0	0	0	0	1	25	1	0
5189	i1101	female	33	5	33.7143	1624	11.52	-1.19933	3	2	1	8	9	0	0	m2093	0	0	1	0	1	1	0	0	0	0	0	0	0	0	1	25	1	0
5190	i1102	male	33	5	33.7143	1670	8.5032	-1.372	2	1	1	8	9	0	0	m2093	0	0	1	0	1	1	0	0	0	0	0	0	0	0	1	25	1	0
5191	i1103	female	35	6	35.8571	1652	0.550949	-2.5421	0	1	0	8	9	0	0	m2094	0	0	1	0	0	0	1	1	1	0	0	0	0	0	0	37	5	2
5192	i1104	male	39	1	39.1429	3330	85.5899	1.06208	0	1	0	7	8	1	0	m2095	0	0	1	0	0	0	0	0	0	0	0	0	0	0	1	32	2	0
5193	i1105	male	35	5	35.7143	2170	17.7002	-0.926851	0	1	0	8	9	0	0	m2096	0	0	0	0	0	0	0	1	1	0	0	0	0	0	1	28	3	2
5194	i1106	male	36	4	36.5714	2766	63.6118	0.348103	0	1	1	8	9	0	0	m2097	1	0	0	0	0	0	0	0	0	0	0	0	0	0	1	35	9	5
5195	i1107	female	34	1	34.1429	1790	20.5834	-0.820964	1	1	1	8	9	0	0	m2098	0	0	1	0	0	0	0	1	1	0	0	0	0	0	1	34	1	0
5196	i1108	male	34	1	34.1429	2010	35.4455	-0.373321	1	1	1	8	9	0	0	m2098	0	0	1	0	0	0	0	1	1	0	0	0	0	0	1	34	1	0
5197	i1109	male	33	0	33	1944	54.6053	0.115695	1	1	0	8	9	0	0	m2099	unkouwn	unkouwn	0	1	1	1	1	0	0	0	0	0	0	0	0	30	1	0
5198	i1110	female	33	6	33.8571	1821	27.6335	-0.593764	0	1	1	5	9	0	0	m2100	0	0	0	1	1	1	0	0	0	0	0	0	0	0	1	33	1	0
5199	i1111	female	33	6	33.8571	1938	43.1302	-0.173061	0	1	1	4	9	0	0	m2100	0	0	0	1	1	1	0	0	0	0	0	0	0	0	1	33	1	0
5200	i1112	male	36	2	36.2857	1668	0.451347	-2.61103	0	1	0	8	9	0	0	m2101	0	0	0	0	0	0	0	0	0	0	0	0	0	0	1	29	0	0
5201	i1113	male	39	5	39.7143	3166	62.8578	0.328089	0	1	0	8	8	0	0	m2102	1	0	0	0	0	0	0	0	0	0	0	0	0	0	0	22	1	0
5202	i1114	male	36	1	36.1429	1884	2.06836	-2.03983	0	1	0	7	9	0	0	m2103	0	0	0	1	1	1	0	0	0	1	0	0	0	0	1	31	3	2
5203	i1115	male	36	1	36.1429	2416	34.2907	-0.404541	0	1	0	8	9	0	0	m2103	0	0	0	1	1	1	0	0	0	1	0	0	0	0	1	31	3	2
5204	i1116	male	37	5	37.7143	3067	72.0741	0.585044	0	1	0	8	9	0	0	m2104	1	0	1	0	0	0	0	0	0	0	0	0	0	0	0	29	2	1
5205	i1117	female	31	3	31.4286	1788	78.1086	0.775867	2	1	1	8	9	0	0	m2105	0	0	1	1	1	1	0	0	0	0	0	0	0	0	1	36	2	1
5206	i1118	female	31	3	31.4286	1326	10.8168	-1.23633	3	2	1	5	9	0	0	m2105	0	0	1	1	1	1	0	0	0	0	0	0	0	0	1	36	2	1
5207	i1119	male	33	2	33.2857	1900	39.3796	-0.26944	1	1	0	8	8	0	1	m2106	0	0	1	1	1	1	0	0	0	0	0	0	0	0	1	36	4	0
5208	i1120	female	33	2	33.2857	1312	1.47805	-2.17592	2	1	0	8	9	0	1	m2106	0	0	1	1	1	1	0	0	0	0	0	0	0	0	1	36	4	0
5209	i1121	male	35	5	35.7143	2326	32.9738	-0.440635	0	1	0	8	9	0	0	m2107	0	0	1	0	0	0	0	0	0	0	0	0	0	0	1	42	2	1
5210	i1122	male	39	1	39.1429	3012	54.6433	0.116654	0	1	0	unkown	unkown	0	0	m2108	0	0	0	0	0	0	0	0	0	0	0	0	0	0	0	34	1	0
5211	i1123	female	34	3	34.4286	1751	12.9741	-1.12761	0	1	1	8	9	0	0	m2109	0	0	0	1	1	0	1	0	0	0	0	0	0	0	0	18	1	0
5212	i1124	female	34	3	34.4286	1956	34.0798	-0.410286	0	1	1	8	9	0	0	m2109	0	0	0	1	1	0	1	0	0	0	0	0	0	0	0	18	1	0
5213	i1125	female	33	3	33.4286	2122	79.2763	0.816047	2	1	0	8	9	0	0	m2110	0	0	0	1	1	1	0	0	0	0	0	0	0	0	0	18	1	0
5214	i1126	male	38	4	38.5714	2900	36.2367	-0.35214	0	1	0	5	5	0	0	m2111	unkouwn	unkouwn	0	1	0	0	0	0	0	0	0	0	0	0	1	35	3	2
5215	i1127	male	30	5	30.7143	2000	97.5997	1.97732	1	1	0	1	4	0	0	m2112	0	0	0	0	0	1	0	0	0	1	0	0	0	0	1	31	2	1
5216	i1128	male	35	1	35.1429	1966	10.9773	-1.22774	0	1	0	5	9	1	0	m2113	0	0	0	1	1	1	0	0	0	0	0	0	0	0	0	40	3	1
5217	i1129	male	35	5	35.7143	2652	80.1915	0.84848	0	1	0	8	9	0	0	m2114	0	0	1	1	1	1	0	0	0	0	1	0	0	0	1	40	1	0
5218	i1130	female	32	1	32.1429	1956	81.7079	0.904289	1	1	0	8	9	1	0	m2115	0	0	0	1	1	1	0	0	0	0	0	0	0	0	1	32	2	1
5219	i1131	female	32	2	32.2857	2056	87.0854	1.13044	2	1	0	3	7	0	0	m2116	0	1	0	0	0	1	0	0	0	0	0	0	0	0	1	40	4	2
5220	i1132	male	34	1	34.1429	2564	91.7654	1.38947	0	1	0	8	8	0	0	m2117	0	0	1	0	0	0	1	0	0	0	0	0	0	0	0	33	2	1
5221	i1133	female	39	6	39.8571	2770	25.2321	-0.667203	0	1	0	8	9	0	0	m2118	0	0	0	0	0	0	0	0	0	0	0	0	0	0	0	34	1	0
5222	i1134	male	38	5	38.7143	3046	50.9183	0.0230203	1	1	0	2	4	1	0	m2119	0	0	0	0	0	0	0	0	0	0	1	0	0	0	1	29	3	1
5223	i1135	male	39	1	39.1429	3094	64.125	0.361803	0	1	0	5	8	0	0	m2120	0	0	0	0	0	0	0	1	1	0	1	0	0	0	1	26	1	0
5224	i1136	male	39	4	39.5714	3150	62.5644	0.320339	0	1	0	8	8	1	0	m2121	0	0	0	0	0	0	0	0	0	0	0	0	0	0	0	25	1	0
5225	i1137	female	34	5	34.7143	2129	50.1982	0.00496692	0	1	0	8	9	0	0	m2122	0	0	0	1	1	1	0	0	0	0	0	0	0	0	1	31	1	0
5226	i1138	male	31	1	31.1429	760	0.00436929	-3.92319	5	2	0	4	9	0	1	m2123	0	0	0	0	1	1	0	0	0	0	0	1	0	0	1	33	3	1
5227	i1139	male	35	4	35.5714	2352	38.2625	-0.298594	0	1	0	8	9	0	0	m2124	0	0	1	0	0	0	1	0	0	1	0	0	0	0	0	35	2	1
5228	i1140	male	36	5	36.7143	2601	52.7007	0.0677488	0	1	0	8	9	1	0	m2125	0	0	1	0	0	0	0	0	0	0	0	0	0	0	0	28	1	0
5229	i1141	male	33	5	33.7143	1324	0.498584	-2.57681	3	2	0	8	10	0	0	m2126	0	0	0	0	0	0	1	1	1	0	0	0	0	0	1	33	1	0
5230	i1142	female	39	6	39.8571	3112	52.191	0.0549489	0	1	0	9	10	1	0	m2127	unkouwn	unkouwn	0	0	0	0	0	0	0	0	0	0	0	0	0	32	1	1
5231	i1143	female	39	3	39.4286	2852	41.7166	-0.209148	0	1	0	8	8	1	0	m2128	0	0	0	0	0	0	0	0	0	0	0	0	0	0	0	38	1	0
5233	i1144	male	35	5	35.7143	3122	99.346	2.48161	0	1	0	8	9	0	0	m2129	0	0	0	0	0	0	0	0	0	0	0	0	0	0	0	32	2	0
5234	i1145	female	37	1	37.1429	2104	4.69418	-1.67526	0	1	0	8	9	0	0	m2130	0	0	1	0	0	0	1	0	0	0	0	0	0	0	1	39	3	1
5235	i1146	male	34	1	34.1429	1866	16.1166	-0.989678	0	1	1	8	7	0	0	m2131	0	0	0	0	0	0	0	0	0	0	0	0	0	0	1	31	3	1
5236	i1147	male	34	1	34.1429	2070	38.5357	-0.291441	0	1	1	8	9	0	0	m2131	0	0	0	0	0	0	0	0	0	0	0	0	0	0	1	31	3	1
5237	i1148	male	35	5	35.7143	2296	36.5412	-0.344029	0	1	0	7	9	1	0	m2132	0	0	0	1	1	0	0	0	0	0	0	0	0	0	0	35	1	0
5238	i1149	male	36	1	36.1429	3046	93.4921	1.51348	0	1	0	8	9	0	0	m2133	0	0	0	0	0	0	0	0	0	0	0	0	0	0	0	34	3	1
5239	i1150	male	30	0	30	538	0.00122831	-4.21875	0	1	0	1	6	0	0	m2134	0	0	0	0	0	1	0	0	0	1	1	0	0	0	1	29	1	0
5240	i1151	female	37	6	37.8571	3168	92.4289	1.43452	0	1	0	7	8	0	0	m2135	1	0	0	0	0	0	0	0	0	1	0	0	0	0	1	38	2	0
5241	i1152	male	35	4	35.5714	1996	10.3053	-1.26435	0	1	1	8	9	0	0	m2136	0	0	1	1	1	0	1	0	0	0	0	0	0	0	1	27	1	0
5242	i1153	male	35	4	35.5714	2012	11.256	-1.21303	0	1	1	8	9	0	0	m2136	0	0	1	1	1	0	1	0	0	0	0	0	0	0	1	27	1	0
5243	i1154	male	37	1	37.1429	2330	16.0055	-0.99423	0	1	0	7	9	0	0	m2137	0	0	1	0	0	0	0	1	1	0	0	0	0	0	1	33	1	0
5244	i1155	female	39	6	39.8571	2464	2.70977	-1.92527	0	1	0	8	9	1	0	m2138	0	0	0	0	0	0	0	0	0	0	0	0	0	0	0	42	3	2
5245	i1156	female	37	1	37.1429	2802	67.9169	0.465376	0	1	0	7	9	0	1	m2139	0	0	0	0	0	0	0	0	0	1	0	0	0	0	1	46	4	2
5246	i1157	male	37	0	37	2880	67.1152	0.443098	0	1	0	8	9	0	0	m2140	0	0	0	0	1	0	0	0	0	0	0	0	0	0	0	33	5	2
5247	i1158	female	35	4	35.5714	2050	21.7595	-0.78034	0	1	1	7	8	0	0	m2141	1	0	1	1	1	0	0	0	0	0	0	0	0	0	1	31	1	0
5248	i1159	male	35	4	35.5714	2218	29.3337	-0.543662	0	1	1	8	9	0	0	m2141	1	0	1	1	1	0	0	0	0	0	0	0	0	0	1	31	1	0
5249	i1160	female	38	4	38.5714	3123	83.1598	0.960501	0	1	0	8	9	0	0	m2142	0	0	0	0	0	0	0	0	0	0	0	0	0	0	1	35	2	0
5250	i1161	male	38	1	38.1429	2940	50.3488	0.0087443	0	1	0	8	9	0	0	m2143	0	0	0	0	0	0	0	0	0	0	0	0	0	0	1	38	2	1
5251	i1162	male	36	2	36.2857	2748	68.4735	0.480982	0	1	0	8	9	0	0	m2144	unkouwn	unkouwn	1	0	1	0	0	0	0	0	0	0	0	0	1	33	2	1
5252	i1163	female	35	4	35.5714	2270	38.9676	-0.280164	0	1	0	8	9	0	0	m2145	0	0	1	0	0	1	0	0	0	0	0	0	0	0	1	31	2	1
5253	i1164	female	36	0	36	2118	15.848	-1.00072	0	1	1	8	9	0	0	m2146	0	0	0	1	1	0	0	0	0	0	1	0	0	0	1	36	3	1
5254	i1165	female	36	0	36	2350	39.6154	-0.263316	0	1	1	8	9	0	0	m2146	0	0	0	1	1	0	0	0	0	0	1	0	0	0	1	36	3	1
5255	i1166	female	40	1	40.1429	3478	84.327	1.00799	0	1	0	10	10	0	0	m2147	unkouwn	unkouwn	0	0	0	0	0	0	0	0	0	0	0	0	0	35	2	2
5256	i1167	male	36	2	36.2857	1842	1.13202	-2.27945	0	1	0	8	9	0	0	m2148	0	0	0	0	1	1	0	0	0	0	0	0	0	0	1	22	4	1
5257	i1168	female	34	3	34.4286	2066	40.8347	-0.2318	0	1	0	8	9	0	0	m2149	unkouwn	unkouwn	0	1	0	0	0	0	0	0	0	0	0	0	1	34	3	2
5258	i1169	female	41	4	41.5714	3062	35.609	-0.368931	0	1	0	10	10	0	0	m2150	unkouwn	unkouwn	0	0	0	0	0	0	0	0	0	0	0	0	0	28	0	0
5259	i1170	male	37	4	37.5714	2350	7.13157	-1.46606	0	1	1	8	9	0	0	m2151	0	0	0	0	0	0	0	0	0	0	0	0	0	0	0	34	2	1
5260	i1171	female	36	5	36.7143	2430	33.8083	-0.417699	0	1	1	8	9	0	0	m2152	0	0	1	0	0	0	1	0	0	0	0	0	0	0	1	40	3	1

## Sheet: 2020 mothers FGR
No	Mothor No	smoking 0: No 1: Yes	alcohol 0: No 1: Yes	Assisted reproductive technology 0: No 1: Yes	Threatened premature labor 0: No 1: Yes	Use of ritodrine hydrochloride 0: No 1: Yes	Use of steroid treatment 0: No 1: Yes	Premature rupture of membrane 0: No 1: Yes	Hypertensive disorders of pregnancy 0: No 1: Yes	Renal insufficiency 0: No 1: Yes	Pregestational diabetes mellitus 0: No 1: Yes	Disease of the thyroid 0: No 1: Yes	Placental disorders and umbilical cord abnormalities 0: No 1: Yes	Autoimmune disease 0: No 1: Yes	Antiphospholipid antibody syndrome 0: No 1: Yes	Cesarean section 0: No 1: Yes	Gestational age, years	Gravidity, times	Parity, times	出生 体重 SDS	少なくとも1つの因子	少なくとも1つの因子
5231	m2128	0	0	0	0	0	0	0	0	0	0	0	0	0	0	0	38	1	0	-4.21875	0
5221	m2118	0	0	0	0	0	0	0	0	0	0	0	0	0	0	0	34	1	0	-3.92319	0
5194	m2097	1	0	0	0	0	0	0	0	0	0	0	0	0	0	1	35	9	5	-2.61103	0
5259	m2151	0	0	0	0	0	0	0	0	0	0	0	0	0	0	0	34	2	1	-2.57681	0
5255	m2147	unkouwn	unkouwn	0	0	0	0	0	0	0	0	0	0	0	0	0	35	2	2	-2.5421	0
5247	m2141	1	0	1	1	1	0	0	0	0	0	0	0	0	0	1	31	1	0	-2.27945	0
5175	m2083	1	0	0	0	0	0	1	0	0	0	0	0	0	0	0	37	5	3	-2.26991	0
5198	m2100	0	0	0	1	1	1	0	0	0	0	0	0	0	0	1	33	1	0	-2.03983	0
5235	m2131	0	0	0	0	0	0	0	0	0	0	0	0	0	0	1	31	3	1	-1.92527	0
5227	m2124	0	0	1	0	0	0	1	0	0	1	0	0	0	0	0	35	2	1	-1.67526	1
5186	m2091	0	0	0	0	0	0	0	0	0	0	0	0	0	0	1	30	2	1	-1.64486	0
